# Supplementary material for: Strengthening the Bolivian pharmacovigilance system: New surveillance strategies to improve care for Chagas disease and tuberculosis
Source: PLoS Negl Trop Dis. 2020 Sep 21;14(9):e0008370. doi: 10.1371/journal.pntd.0008370 (PMC7529217; doi:10.1371/journal.pntd.0008370)
Supplement: S4 File — (XLSX) [file pntd.0008370.s004.xlsx]

## Sheet: SUMMARY ADRs CD AND TB
CHAGAS DISEASE	Cercado Platform	Pucarita	Sarcobamba	Sebastián Pagador	Tictinorte	Sacaba Platform	Hospital México	Punata Platform	Tarata	Tolata	Villa Tunari Platform	San Gabriel	Chipiriri	Total
Total patients starting treatment	162	5	12	19	0	44	3	51	4	4	80	2	10	396
Total patient successfully completing treatment	28	2	6	10	0	10	0	14	2	0	4	0	7	83
Total patients abandoning treatment	24	0	2	5	0	8	2	5	0	0	8	0	3	57
Total patients currently receiving treatment	110	3	4	4	0	26	1	32	2	4	68	2	0	256
Total number of ADRs related to CD treatment reported in the medical records	89	3	4	3	0	21	1	9	1	0	17	0	2	150
Total number of ADRs related to CD treatment reported in the medical records and classified as moderate or severe	19	0	1	2	0	3	1	8	0	0	4	0	0	38
Total number of ADRs related to CD treatment reported to the Bolivian Pharmacovigilance system using UNIMED form	7	0	1	1	0	2	0	2	0	0	2	0	0	15
Total number of ADRs related to CD treatment reported to the Bolivian Pharmacovigilance system using the new CRF proposal	7	0	1	0	0	2	2	2	0	0	2	0	1	17
TUBERCULOSIS	Pucarita	Sarcobamba	Sebastián Pagador	Tictinorte	Hospital México	Tarata	Tolata	San Gabriel	Chipiriri	Eterasama	Villa14	Total
Total patients starting treatment	12	7	20	6	27	2	3	2	9	0	3	91
Total patient successfully completing treatment	5	1	11	3	5	0	0	0	7	0	0	32
Total patients abandoning treatment	1	0	0	1	0	0	0	0	0	0	0	2
Total patients currently receiving treatment	7	6	9	2	22	2	3	2	2	0	3	58
Total number of ADRs related to TB treatment reported in the medical records	2	3	1	1	0	1	0	0	1	0	0	9
Total number of ADRs related to TB treatment reported in the medical records and classified as moderate or severe	1	1	1	1	0	0	0	0	0	0	0	4
Total number of ADRs related to TB treatment reported to the Bolivian Pharmacovigilance system using UNIMED form	1	1	1	0	0	0	0	0	1	0	0	4
Total number of ADRs related to TB treatment reported to the Bolivian Pharmacovigilance system using the new CRF proposal	1	1	0	0	0	0	0	0	0	0	0	2

## Sheet: DETAILED ADRs CERCADO PLATFORM
	CERCADO NETWORK: PLATAFORMA
	CHAGAS
1	CHARACTERISTICS OF THE EVENT
	SUSPECTION DRUG(S)		BDZ 300 mg/day
	ADR DESCRIPTION		DIARRHEA, FEVER, PRURITUS, ERYTHEMA
	SEVERITY		MILD/MODERATE
	ADR RECURRENCE		NON-RECURRENT
	HEALTH-CARE INTERVENTION		STOP TREATMENT, DEXAMETHASONE 8 mg IM STAT, CHLORPHENIRAMINE 10 mg IM STAT, CHLORPHENIRAMINE 4 mg 1/8, DEXAMETHASONE 0,5 mg 1/12 H, RANITIDINE 150 mg 1/12 H, ORAL REHYDRATION SALTS PRN
	PATIENT OUTCOME		FULL RECOVERY
	PATIENT AGE		52 YEARS OLD
	GENDER		FEMALE
2	CHARACTERISTICS OF THE EVENT
	SUSPECTION DRUG(S)		BDZ 400 mg/day
	ADR DESCRIPTION		EPIGASTRALGIA, ABDOMINAL PAIN, HYPERKERATOSIS, CEPHALEA, CERVICAL LYMPHADENOPATY, ERYTHEMA, FEVER, LEUKOPENIA
	SEVERITY		MILD/MODERATE
	ADR RECURRENCE		RECURRENT
	HEALTH-CARE INTERVENTION		STOP TREATMENT, DEXAMETHASONE 8 mg IM STAT, CHLORPHENIRAMINE 10 mg IM STAT, DEXAMETHASONE 0,5 mg 1/24 H, RANITIDINE 150 mg 1/12 H, IBUPROFEN 400 mg 1/8H, CHLORPHENIRAMINE 4 mg 1/8H, HYDRATE SKIN PRN, DOSE ADJUSTMENT (300mg/day)
	PATIENT OUTCOME		FULL RECOVERY
	PATIENT AGE		27 YEARS OLD
	GENDER		FEMALE
3	CHARACTERISTICS OF THE EVENT
	SUSPECTION DRUG(S)		BDZ 350 mg/day
	ADR DESCRIPTION		DIZZINESS, CEPHALEA
	SEVERITY		MILD
	ADR RECURRENCE		NON-RECURRENT
	HEALTH-CARE INTERVENTION		CONTINUE TREATMENT
	PATIENT OUTCOME		FULL RECOVERY
	PATIENT AGE		45 YEARS OLD
	GENDER		FEMALE
4	CHARACTERISTICS OF THE EVENT
	SUSPECTION DRUG(S)		BDZ 400 mg/day
	ADR DESCRIPTION		CEPHALEA
	SEVERITY		MILD
	ADR RECURRENCE		NON-RECURRENT
	HEALTH-CARE INTERVENTION		CONTINUE TREATMENT
	PATIENT OUTCOME		FULL RECOVERY
	PATIENT AGE		48 YEARS OLD
	GENDER		MALE
5	CHARACTERISTICS OF THE EVENT
	SUSPECTION DRUG(S)		BDZ 400 mg/day
	ADR DESCRIPTION		CEPHALEA, CERVICAL LYMPHADENOPATY, RETROAURICULAR ADENITIS		CEPHALEA, CERVICAL LYMPHADENOPATY, RETROAURICULAR ADENITIS
	SEVERITY		MILD/MODERATE
	ADR RECURRENCE		RECURRENT
	HEALTH-CARE INTERVENTION		STOP TREATMENT, IBUPROFEN 400 mg 1/8H, RANITIDINE 150 mg 1/12H, DICLOFENAC 75 mg IM STAT, DEXAMETHASONE 8 mg IM STAT, MELOXICAM 15 mg 1/24 H
	PATIENT OUTCOME		UNKNOWN
	PATIENT AGE		32 YEARS OLD
	GENDER		FEMALE
6	CHARACTERISTICS OF THE EVENT
	SUSPECTION DRUG(S)		BDZ 400 mg/day
	ADR DESCRIPTION				DIZZINESS
	SEVERITY				MILD
	ADR RECURRENCE				NON-RECURRENT
	HEALTH-CARE INTERVENTION		DOSE ADJUSTMENT (300 mg/day)
	PATIENT OUTCOME				FULL RECOVERY
	PATIENT AGE				47 YEARS OLD
	GENDER				MALE
7	CHARACTERISTICS OF THE EVENT
	SUSPECTION DRUG(S)		BDZ 350 mg/day
	ADR DESCRIPTION				PRURITUS, ERYTHEMA, FEVER
	SEVERITY				MILD
	ADR RECURRENCE				NON-RECURRENT
	HEALTH-CARE INTERVENTION		STOP TREATMENT, CHLORPHENIRAMINE 10 mg IM STAT, DEXAMETHASONE 8 mg IM STAT, CHLORPHENIRAMINE 4 mg 1/8 H, DOSE ADJUSTMENT (300 mg/day)
	PATIENT OUTCOME		FULL RECOVERY
	PATIENT AGE				37 YEARS OLD
	GENDER				FEMALE
8	CHARACTERISTICS OF THE EVENT
	SUSPECTION DRUG(S)		BDZ 250 mg/day
	ADR DESCRIPTION				ASTHENIA
	SEVERITY				MILD
	ADR RECURRENCE				RECURRENT
	HEALTH-CARE INTERVENTION				CONTINUE TREATMENT
	PATIENT OUTCOME				FULL RECOVERY
	PATIENT AGE				51 YEARS OLD
	GENDER				MALE
9	CHARACTERISTICS OF THE EVENT
	SUSPECTION DRUG(S)		BDZ 350 mg/day
	ADR DESCRIPTION				CEPHALEA
	SEVERITY				MILD
	ADR RECURRENCE				NON-RECURRENT
	HEALTH-CARE INTERVENTION				CONTINUE TREATMENT
	PATIENT OUTCOME				FULL RECOVERY
	PATIENT AGE				52 YEARS OLD
	GENDER				FEMALE
10	CHARACTERISTICS OF THE EVENT
	SUSPECTION DRUG(S)		BDZ 350 mg/day
	ADR DESCRIPTION				ASTHENIA, PRURITUS
	SEVERITY				MILD
	ADR RECURRENCE				NON-RECURRENT
	HEALTH-CARE INTERVENTION				STOP TREATMENT
	PATIENT OUTCOME		UNKNOWN
	PATIENT AGE				36 YEARS OLD
	GENDER				MALE
11	CHARACTERISTICS OF THE EVENT
	SUSPECTION DRUG(S)		BDZ 400 mg/day
	ADR DESCRIPTION				PRURITUS, ERYTHEMA, LEUKOPENIA, SKIN DRYNESS
	SEVERITY				MILD
	ADR RECURRENCE				NON-RECURRENT
	HEALTH-CARE INTERVENTION				CHLORPHENIRAMINE 4 mg, ECHINACEA
	PATIENT OUTCOME				FULL RECOVERY
	PATIENT AGE				16 YEARS OLD
	GENDER				MALE
12	CHARACTERISTICS OF THE EVENT
	SUSPECTION DRUG(S)		BDZ 250 mg/day
	ADR DESCRIPTION				CEPHALEA, EPIGASTRALGIA, ABDOMINAL PAIN
	SEVERITY				MILD
	ADR RECURRENCE				NON-RECURRENT
	HEALTH-CARE INTERVENTION				PARACETAMOL 500 mg PRN, RANITIDINE 300 mg
	PATIENT OUTCOME				FULL RECOVERY
	PATIENT AGE				56 YEARS OLD
	GENDER				FEMALE
13	CHARACTERISTICS OF THE EVENT
	SUSPECTION DRUG(S)		BDZ 350 mg/day
	ADR DESCRIPTION				EPIGASTRALGIA, ABDOMINAL PAIN, PRURITUS
	SEVERITY				MILD
	ADR RECURRENCE				NON-RECURRENT
	HEALTH-CARE INTERVENTION		RANITIDINE 300 mg 1/24 H, CHLORPHENIRAMINE 10 mg IM STAT, DEXAMETHASONE 8 mg IM STAT, CHLORPHENIRAMINE 4 mg TID, DEXAMETHASONE 0,5 mg 1/24 H
	PATIENT OUTCOME				FULL RECOVERY
	PATIENT AGE				34 YEARS OLD
	GENDER				FEMALE
14	CHARACTERISTICS OF THE EVENT
	SUSPECTION DRUG(S)		BDZ 400 mg/day
	ADR DESCRIPTION		EPIGASTRALGIA, ABDOMINAL PAIN, FEVER, NAUSEA, PRURITUS, ERYTHEMA, HYPERKERATOSIS
	SEVERITY				MILD/MODERATE/SEVERE
	ADR RECURRENCE				RECURRENT
	HEALTH-CARE INTERVENTION		STOP TREATMENT, DEXAMETHASONE 8 mg IM STAT, CHLORPHENIRAMINE 10 mg IM STAT, CHLORPHENIRAMINE 4 mg TID, DEXAMETHASONE 0,5 mg, PARACETAMOL 500 mg PRN, RANITIDINE 150 mg 1/12 H
	PATIENT OUTCOME		UNKNOWN
	PATIENT AGE				30 YEARS OLD
	GENDER				MALE
15	CHARACTERISTICS OF THE EVENT
	SUSPECTION DRUG(S)		BDZ 300 mg/day
	ADR DESCRIPTION				PRURITUS, DYSGEUSIA
	SEVERITY				MILD
	ADR RECURRENCE				NON-RECURRENT
	HEALTH-CARE INTERVENTION				CHLORPHENIRAMINE 4 mg PRN
	PATIENT OUTCOME				FULL RECOVERY
	PATIENT AGE				50 YEARS OLD
	GENDER				MALE
16	CHARACTERISTICS OF THE EVENT
	SUSPECTION DRUG(S)		BDZ 400 mg/day
	ADR DESCRIPTION				EPIGASTRALGIA, ABDOMINAL PAIN
	SEVERITY				MILD
	ADR RECURRENCE				NON-RECURRENT
	HEALTH-CARE INTERVENTION				RANITIDINE 300 mg 1/24 H
	PATIENT OUTCOME				FULL RECOVERY
	PATIENT AGE				47 YEARS OLD
	GENDER				FEMALE
17	CHARACTERISTICS OF THE EVENT
	SUSPECTION DRUG(S)		BDZ 300 mg/day
	ADR DESCRIPTION				CEPHALEA, PRURITUS, HYPERKERATOSIS
	SEVERITY				MILD
	ADR RECURRENCE				RECURRENT
	HEALTH-CARE INTERVENTION		STOP TREATMENT, DEXAMETHASONE 8 mg IM STAT, CHLORPHENIRAMINE 10 mg IM STAT, CHLORPHENIRAMINE 4 mg 1/8H, DEXAMETHASONE 0,5 mg 1/12 H, IBUPROFEN 400 mg, RANITIDINE 150 mg
	PATIENT OUTCOME				PATIENT NOT COMPLETELY RECOVERED
	PATIENT AGE				39 YEARS OLD
	GENDER				FEMALE
18	CHARACTERISTICS OF THE EVENT
	SUSPECTION DRUG(S)		BDZ 350 mg/day
	ADR DESCRIPTION				PRURITUS
	SEVERITY				MILD
	ADR RECURRENCE				NON-RECURRENT
	HEALTH-CARE INTERVENTION				CONTINUE TREATMENT
	PATIENT OUTCOME				FULL RECOVERY
	PATIENT AGE				30 YEARS OLD
	GENDER				FEMALE
19	CHARACTERISTICS OF THE EVENT
	SUSPECTION DRUG(S)		BDZ 400 mg/day
	ADR DESCRIPTION				HYPERKERATOSIS, PRURITUS, HIVES, ERYTHEMA
	SEVERITY				MILD/MODERATE
	ADR RECURRENCE				NON-RECURRENT
	HEALTH-CARE INTERVENTION		STOP TREATMENT, DEXAMETHASONE 8 mg IM STAT, CHLORPHENIRAMINE 10 mg IM STAT, CHLORPHENIRAMINE 4 mg 1/8H, DEXAMETHASONE 0,5 mg 1/12 H, IBUPROFEN 600 mg 1 /8 H, RANITIDINE 150 mg 1/12 H
	PATIENT OUTCOME				CLINICAL IMPROVEMENT BUT PATIENT NOT COMPLETELY RECOVERED
	PATIENT AGE				31 YEARS OLD
	GENDER				MALE
20	CHARACTERISTICS OF THE EVENT
	SUSPECTION DRUG(S)		BDZ 350 mg/day
	ADR DESCRIPTION				CEPHALEA, SENSORY NEUROPATHY, MOTOR NEUROPATHY
	SEVERITY				MILD
	ADR RECURRENCE				RECURRENT
	HEALTH-CARE INTERVENTION		STOP TREATMENT, B-COMPLEX 1/8 H, PARACETAMOL 500 mg PRN
	PATIENT OUTCOME		UNKNOWN
	PATIENT AGE				46 YEARS OLD
	GENDER				FEMALE
21	CHARACTERISTICS OF THE EVENT
	SUSPECTION DRUG(S)		BDZ 350 mg/day
	ADR DESCRIPTION				CEPHALEA, VOMIT, ERYTHEMA
	SEVERITY				MILD
	ADR RECURRENCE				RECURRENT
	HEALTH-CARE INTERVENTION		STOP TREATMENT, DEXAMETHASONE 8 mg IM STAT, CHLORPHENIRAMINE 10 mg IM STAT, CHLORPHENIRAMINE 4 mg TID, DEXAMETHASONE 0,5 mg 1/24 H, IBUPROFEN 600 mg TID, METOCLOPRAMIDE 10 mg TID
	PATIENT OUTCOME				FULL RECOVERY
	PATIENT AGE				28 YEARS OLD
	GENDER				FEMALE
22	CHARACTERISTICS OF THE EVENT
	SUSPECTION DRUG(S)		BDZ 400 mg/day
	ADR DESCRIPTION				ASTHENIA
	SEVERITY				MILD
	ADR RECURRENCE				NON-RECURRENT
	HEALTH-CARE INTERVENTION				CONTINUE TREATMENT
	PATIENT OUTCOME		UNKNOWN
	PATIENT AGE				48 YEARS OLD
	GENDER				MALE
23	CHARACTERISTICS OF THE EVENT
	SUSPECTION DRUG(S)		BDZ 300 mg/day
	ADR DESCRIPTION				CEPHALEA, LEUKOPENIA
	SEVERITY				MILD
	ADR RECURRENCE				NON-RECURRENT
	HEALTH-CARE INTERVENTION				PARACETAMOL 500 mg PRN
	PATIENT OUTCOME				FULL RECOVERY
	PATIENT AGE				30 YEARS OLD
	GENDER				MALE
24	CHARACTERISTICS OF THE EVENT
	SUSPECTION DRUG(S)		BDZ 350 mg/day
	ADR DESCRIPTION				EPIGASTRALGIA, ABDOMINAL PAIN
	SEVERITY				MILD
	ADR RECURRENCE				NON-RECURRENT
	HEALTH-CARE INTERVENTION				RANITIDINE 150 mg 1/12 H
	PATIENT OUTCOME				FULL RECOVERY
	PATIENT AGE				57 YEARS OLD
	GENDER				MALE
25	CHARACTERISTICS OF THE EVENT
	SUSPECTION DRUG(S)		BDZ 300 mg/day
	ADR DESCRIPTION				PRURITUS, ERYTHEMA
	SEVERITY				MODERATE
	ADR RECURRENCE				NON-RECURRENT
	HEALTH-CARE INTERVENTION		STOP TREATMENT, DEXAMETHASONE 8 mg IM STAT, CHLORPHENIRAMINE 10 mg IM STAT, CHLORPHENIRAMINE 4 mg 1/8 H, DEXAMETHASONE 0,5 mg 1/12 H, RANITIDINE 150 mg 1/12 H, IBUPROFEN 600 mg 1/12 H, HYDRATE SKIN PRN
	PATIENT OUTCOME		FULL RECOVERY
	PATIENT AGE				37 YEARS OLD
	GENDER				FEMALE
26	CHARACTERISTICS OF THE EVENT
	SUSPECTION DRUG(S)		NIFURTIMOX 600 mg/day
	ADR DESCRIPTION				DYSPHONIA, GLOTTIC EDEMA
	SEVERITY				MODERATE
	ADR RECURRENCE				NON-RECURRENT
	HEALTH-CARE INTERVENTION				RANITIDINE, DEXAMETHASONE IM, STOP TREATMENT
	PATIENT OUTCOME		FULL RECOVERY
	PATIENT AGE				37 YEARS OLD
	GENDER				FEMALE
27	CHARACTERISTICS OF THE EVENT
	SUSPECTION DRUG(S)		BDZ 400 mg/day
	ADR DESCRIPTION		CEPHALEA, HYPERKERATOSIS, PRURITUS, ERYTHEMA, NAUSEA, VOMIT, RASH PAPULAR
	SEVERITY				MILD
	ADR RECURRENCE				RECURRENT
	HEALTH-CARE INTERVENTION		STOP TREATMENT, DEXAMETHASONE 8 mg IM STAT, CHLORPHENIRAMINE 10 mg IM STAT, CHLORPHENIRAMINE 4 mg TID, DEXAMETHASONE 0,5 mg 1/24 H, RANITIDINE 150 mg 1/12 H, CETIRIZINE 10 mg 1/12 H, BETAZOL CREAM 1/8H
	PATIENT OUTCOME				CLINICAL IMPROVEMENT BUT PATIENT NOT COMPLETELY RECOVERED
	PATIENT AGE				49 YEARS OLD
	GENDER				FEMALE
28	CHARACTERISTICS OF THE EVENT
	SUSPECTION DRUG(S)		BDZ 350 mg/day
	ADR DESCRIPTION		CEPHALEA, VOMIT, PRURITUS, EPIGASTRALGIA, ABDOMINAL PAIN
	SEVERITY				MILD
	ADR RECURRENCE				RECURRENT
	HEALTH-CARE INTERVENTION		STOP TREATMENT, DEXAMETHASONE 8 mg IM STAT, CHLORPHENIRAMINE 10 mg IM STAT, CHLORPHENIRAMINE 4 mg TID, METOCLOPRAMIDE 10 mg TID, PARACETAMOL 500 mg PRN, RANITIDINE 300 mg 1/24 H
	PATIENT OUTCOME				FULL RECOVERY
	PATIENT AGE				40 YEARS OLD
	GENDER				FEMALE
29	CHARACTERISTICS OF THE EVENT
	SUSPECTION DRUG(S)		BDZ 400 mg/day
	ADR DESCRIPTION				CEPHALEA, PRURITUS, ERYTHEMA
	SEVERITY				MILD/MODERATE
	ADR RECURRENCE				RECURRENT
	HEALTH-CARE INTERVENTION		STOP TREATMENT, DEXAMETHASONE 8 mg IM STAT, CHLORPHENIRAMINE 10 mg IM STAT, CHLORPHENIRAMINE 4 mg 1/8 H, DEXAMETHASONE 0,5 mg 1/12 H, RANITIDINE 150 mg 1/12 H, IBUPROFEN 400 mg PRN
	PATIENT OUTCOME				CLINICAL IMPROVEMENT BUT PATIENT NOT COMPLETELY RECOVERED
	PATIENT AGE				47 YEARS OLD
	GENDER				MALE
30	CHARACTERISTICS OF THE EVENT
	SUSPECTION DRUG(S)		BDZ 300 mg/day
	ADR DESCRIPTION				CEPHALEA
	SEVERITY				MILD
	ADR RECURRENCE				NON-RECURRENT
	HEALTH-CARE INTERVENTION				CONTINUE TREATMENT
	PATIENT OUTCOME				FULL RECOVERY
	PATIENT AGE				38 YEARS OLD
	GENDER				MALE
31	CHARACTERISTICS OF THE EVENT
	SUSPECTION DRUG(S)		BDZ 300 mg/day
	ADR DESCRIPTION				PRURITUS, ERYTHEMA, MOTOR NEUROPHATY
	SEVERITY				MILD/MODERATE
	ADR RECURRENCE				RECURRENT
	HEALTH-CARE INTERVENTION		STOP TREATMENT, DEXAMETHASONE 8 mg IM STAT, CHLORPHENIRAMINE 10 mg IM STAT, CHLORPHENIRAMINE 4 mg 1/8 H, DEXAMETHASONE 0,5 mg 1/12 H, RANITIDINE 150 mg 1/12 H, IBUPROFEN 600 mg 1/8 H
	PATIENT OUTCOME		UNKNOWN
	PATIENT AGE				43 YEARS OLD
	GENDER				FEMALE
32	CHARACTERISTICS OF THE EVENT
	SUSPECTION DRUG(S)		BDZ 400 mg/day
	ADR DESCRIPTION				CEPHALEA, EPIGASTRALGIA, ABDOMINAL PAIN
	SEVERITY				MILD / MODERATE
	ADR RECURRENCE				NON-RECURRENT
	HEALTH-CARE INTERVENTION				RANITIDINE 150 mg 1/12 H, DOSE ADJUSTMENT (300mg/day)
	PATIENT OUTCOME		UNKNOWN
	PATIENT AGE				27 YEARS OLD
	GENDER				FEMALE
33	CHARACTERISTICS OF THE EVENT
	SUSPECTION DRUG(S)		BDZ 250 mg/day
	ADR DESCRIPTION				SENSORY NEUROPATHY
	SEVERITY				MILD
	ADR RECURRENCE				NON-RECURRENT
	HEALTH-CARE INTERVENTION				B-COMPLEX (1/12H)
	PATIENT OUTCOME				FULL RECOVERY
	PATIENT AGE				26 YEARS OLD
	GENDER				FEMALE
34	CHARACTERISTICS OF THE EVENT
	SUSPECTION DRUG(S)		BDZ 300 mg/day
	ADR DESCRIPTION				CEPHALEA
	SEVERITY				MILD
	ADR RECURRENCE				NON-RECURRENT
	HEALTH-CARE INTERVENTION				IBURPOFEN 400 mg PRN
	PATIENT OUTCOME				FULL RECOVERY
	PATIENT AGE				35 YEARS OLD
	GENDER				FEMALE
35	CHARACTERISTICS OF THE EVENT
	SUSPECTION DRUG(S)		BDZ 350 mg/day
	ADR DESCRIPTION				VOMITS
	SEVERITY				MILD
	ADR RECURRENCE				NON-RECURRENT
	HEALTH-CARE INTERVENTION				CONTINUE TREATMENT
	PATIENT OUTCOME				FULL RECOVERY
	PATIENT AGE				38 YEARS OLD
	GENDER				FEMALE
36	CHARACTERISTICS OF THE EVENT
	SUSPECTION DRUG(S)		BDZ 350 mg/day
	ADR DESCRIPTION				SENSORY NEUROPATHY
	SEVERITY				MILD
	ADR RECURRENCE				NON-RECURRENT
	HEALTH-CARE INTERVENTION				B-COMPLEX 1/24 H
	PATIENT OUTCOME		UNKNOWN
	PATIENT AGE				28 YEARS OLD
	GENDER				FEMALE
37	CHARACTERISTICS OF THE EVENT
	SUSPECTION DRUG(S)		BDZ 350 mg/day
	ADR DESCRIPTION				EPIGASTRALGIA, ABDOMINAL PAIN
	SEVERITY				MILD
	ADR RECURRENCE				RECURRENT
	HEALTH-CARE INTERVENTION				RANITIDINE 300 mg 1/24 H
	PATIENT OUTCOME		UNKNOWN
	PATIENT AGE				25 YEARS OLD
	GENDER				MALE
38	CHARACTERISTICS OF THE EVENT
	SUSPECTION DRUG(S)		BDZ 300 mg/day
	ADR DESCRIPTION				PRURITUS, HIVES, ERYTHEMA
	SEVERITY				MILD
	ADR RECURRENCE				RECURRENT
	HEALTH-CARE INTERVENTION		STOP TREATMENT, DEXAMETHASONE 8 mg IM STAT, CHLORPHENIRAMINE 10 mg IM STAT, CHLORPHENIRAMINE 4 mg 1/8 H, DEXAMETHASONE 0,5 mg PRN, DOSE ADJUSTMENT (250 mg/day)
	PATIENT OUTCOME		UNKNOWN
	PATIENT AGE				28 YEARS OLD
	GENDER				FEMALE
39	CHARACTERISTICS OF THE EVENT
	SUSPECTION DRUG(S)		BDZ 400 mg/day
	ADR DESCRIPTION				MOTOR NEUROPHATY
	SEVERITY				MILD
	ADR RECURRENCE				NON-RECURRENT
	HEALTH-CARE INTERVENTION		STOP TREATMENT, IBUPROFEN 600 mg 1/8 H, RELATIVE REST
	PATIENT OUTCOME		UNKNOWN
	PATIENT AGE				32 YEARS OLD
	GENDER				MALE
40	CHARACTERISTICS OF THE EVENT
	SUSPECTION DRUG(S)		BDZ 300 mg/day
	ADR DESCRIPTION				CEPHALEA, PRURITUS
	SEVERITY				MILD
	ADR RECURRENCE				RECURRENT
	HEALTH-CARE INTERVENTION		CHLORPHENIRAMINE 10 mg IM STAT, DEXAMETHASONE 8 mg IM STAT, CHLORPHENIRAMINE 4 mg TID, DEXAMETHASONE 0,5 mg 1/24 H
	PATIENT OUTCOME				FULL RECOVERY
	PATIENT AGE				22 YEARS OLD
	GENDER				FEMALE
41	CHARACTERISTICS OF THE EVENT
	SUSPECTION DRUG(S)		BDZ 300 mg/day
	ADR DESCRIPTION				CEPHALEA
	SEVERITY				MILD
	ADR RECURRENCE				NON-RECURRENT
	HEALTH-CARE INTERVENTION				PARACETAMOL 500 mg PRN
	PATIENT OUTCOME		UNKNOWN
	PATIENT AGE				42 YEARS OLD
	GENDER				FEMALE
42	CHARACTERISTICS OF THE EVENT
	SUSPECTION DRUG(S)		BDZ 350 mg/day
	ADR DESCRIPTION				PRURITUS, ERYTHEMA, SENSORY NEUROPATHY
	SEVERITY				MILD
	ADR RECURRENCE				NON-RECURRENT
	HEALTH-CARE INTERVENTION		CHLORPHENIRAMINE 10 mg IM STAT, DEXAMETHASONE 8 mg IM STAT, CHLORPHENIRAMINE 4 mg TID, DEXAMETHASONE 0,5 mg 1/24 H, B-COMPLEX 1/24 H
	PATIENT OUTCOME		UNKNOWN
	PATIENT AGE				46 YEARS OLD
	GENDER				FEMALE
43	CHARACTERISTICS OF THE EVENT
	SUSPECTION DRUG(S)		BDZ 350 mg/day
	ADR DESCRIPTION				EPIGASTRALGIA, ABDOMINAL PAIN
	SEVERITY				MILD
	ADR RECURRENCE				NON-RECURRENT
	HEALTH-CARE INTERVENTION		RANITIDINE 150 mg 1/12 H, DOSE ADJUSTMENT (300 mg/day)
	PATIENT OUTCOME				FULL RECOVERY
	PATIENT AGE				29 YEARS OLD
	GENDER				MALE
44	CHARACTERISTICS OF THE EVENT
	SUSPECTION DRUG(S)		BDZ 350 mg/day
	ADR DESCRIPTION				ERYTHEMA, HIVES
	SEVERITY				MILD
	ADR RECURRENCE				NON-RECURRENT
	HEALTH-CARE INTERVENTION		STOP TREATMENT, CHLORPHENIRAMINE 10 mg IM STAT, DEXAMETHASONE 8 mg IM STAT, CHLORPHENIRAMINE 8 mg 1/12H, DEXAMETHASONE 0,5 mg 1/12 H, RANITIDINE 150 mg 1/12 H, IBUPROFEN 600 mg 1/8H, DOSE ADJUSTMENT
	PATIENT OUTCOME		UNKNOWN
	PATIENT AGE				30 YEARS OLD
	GENDER				FEMALE
45	CHARACTERISTICS OF THE EVENT
	SUSPECTION DRUG(S)		BDZ 300 mg/day
	ADR DESCRIPTION		SENSORY NEUROPATHY, EPIGASTRALGIA, ABDOMINAL PAIN, HYPERKERATOSIS, PRURITUS
	SEVERITY				MILD
	ADR RECURRENCE				RECURRENT
	HEALTH-CARE INTERVENTION		STOP TREATMENT, DEXAMETHASONE 8 mg IM STAT, CHLORPHENIRAMINE 10 mg IM STAT, CHLORPHENIRAMINE 8 mg 1/12 H, B COMPLEX 1/8 H, RANITIDINE 150 mg 1/12 H, IBUPROFEN 600 mg 1/8 H
	PATIENT OUTCOME		UNKNOWN
	PATIENT AGE				46 YEARS OLD
	GENDER				FEMALE
46	CHARACTERISTICS OF THE EVENT
	SUSPECTION DRUG(S)		BDZ 300 mg/day
	ADR DESCRIPTION				SENSORY NEUROPATHY
	SEVERITY				MILD
	ADR RECURRENCE				NON-RECURRENT
	HEALTH-CARE INTERVENTION				B COMPLEX 1/24 H
	PATIENT OUTCOME		UNKNOWN
	PATIENT AGE				48 YEARS OLD
	GENDER				FEMALE
47	CHARACTERISTICS OF THE EVENT
	SUSPECTION DRUG(S)		BDZ 350 mg/day
	ADR DESCRIPTION				EPIGASTRALGIA, ABDOMINAL PAIN, PRURITUS
	SEVERITY				MILD
	ADR RECURRENCE				NON-RECURRENT
	HEALTH-CARE INTERVENTION				RANITIDINE 300 mg 1/24 H, CHLORPHENIRAMINE 4 mg TID
	PATIENT OUTCOME				FULL RECOVERY
	PATIENT AGE				41 YEARS OLD
	GENDER				FEMALE
48	CHARACTERISTICS OF THE EVENT
	SUSPECTION DRUG(S)		BDZ 400 mg/day
	ADR DESCRIPTION				PRURITUS, HIVES, ERYTHEMA
	SEVERITY				MILD
	ADR RECURRENCE				NON-RECURRENT
	HEALTH-CARE INTERVENTION		STOP TREATMENT, CHLORPHENIRAMINE 10 mg IM STAT, DEXAMETHASONE 8 mg IM STAT, CHLORPHENIRAMINE 4 mg 1/8H, DEXAMETHASONE 0,5 mg 1/12 H
	PATIENT OUTCOME				FULL RECOVERY
	PATIENT AGE				41 YEARS OLD
	GENDER				MALE
49	CHARACTERISTICS OF THE EVENT
	SUSPECTION DRUG(S)		BDZ 300 mg/day
	ADR DESCRIPTION				EPIGASTRALGIA, ABDOMINAL PAIN
	SEVERITY				MILD
	ADR RECURRENCE				NON-RECURRENT
	HEALTH-CARE INTERVENTION				RANITIDINE 300 mg 1/24 H
	PATIENT OUTCOME				FULL RECOVERY
	PATIENT AGE				34 YEARS OLD
	GENDER				FEMALE
50	CHARACTERISTICS OF THE EVENT
	SUSPECTION DRUG(S)		BDZ 350 mg/day
	ADR DESCRIPTION				FEVER, PRURITUS, ERYTHEMA
	SEVERITY				MILD
	ADR RECURRENCE				RECURRENT
	HEALTH-CARE INTERVENTION		STOP TREATMENT, CHLORPHENIRAMINE 10 mg IM STAT, DEXAMETHASONE 8 mg IM STAT, CHLORPHENIRAMINE 4 mg TID, DEXAMETHASONE 0,5 mg 1/24 H
	PATIENT OUTCOME				CLINICAL IMPROVEMENT BUT PATIENT NOT COMPLETELY RECOVERED
	PATIENT AGE				40 YEARS OLD
	GENDER				MALE
51	CHARACTERISTICS OF THE EVENT
	SUSPECTION DRUG(S)		BDZ 300 mg/day
	ADR DESCRIPTION		CEPHALEA, EPIGASTRALGIA, ABDOMINAL PAIN, PRURITUS, ERYTHEMA, ANGIOEDEMA
	SEVERITY				MILD/MODERATE
	ADR RECURRENCE				RECURRENT
	HEALTH-CARE INTERVENTION		STOP TREATMENT, RANITIDINE 150 mg 1/12 h, CHLORPHENIRAMINE 10 mg IM STAT, DEXAMETHASONE 8 mg IM STAT, CETIRIZINE, IBUPROFEN, DEXAMETHASONE 0,5 mg 1/12 H, CHLORPHENIRAMINE 4 mg 1/8H
	PATIENT OUTCOME				CLINICAL IMPROVEMENT BUT PATIENT NOT COMPLETELY RECOVERED
	PATIENT AGE				29 YEARS OLD
	GENDER				FEMALE
52	CHARACTERISTICS OF THE EVENT
	SUSPECTION DRUG(S)		BDZ 400 mg/day
	ADR DESCRIPTION				ARTHROMYALGIA, SENSORY NEUROPATHY
	SEVERITY				MILD
	ADR RECURRENCE				NON-RECURRENT
	HEALTH-CARE INTERVENTION				IBUPROFEN 600 mg TID
	PATIENT OUTCOME				FULL RECOVERY
	PATIENT AGE				45 YEARS OLD
	GENDER				FEMALE
53	CHARACTERISTICS OF THE EVENT
	SUSPECTION DRUG(S)		BDZ 300 mg/day
	ADR DESCRIPTION				PRURITUS, ERYTHEMA, ADENOMEGALY
	SEVERITY				MILD/MODERATE
	ADR RECURRENCE				RECURRENT
	HEALTH-CARE INTERVENTION		STOP TREATMENT, RANITIDINE 150 mg 1/12 h, CHLORPHENIRAMINE 10 mg IM STAT, DEXAMETHASONE 8 mg IM STAT, DEXAMETHASONE 0,5 mg 1/12 H, CHLORPHENIRAMINE 4 mg 1/8H, IBUPROFEN 600 mg 1/8H
	PATIENT OUTCOME				FULL RECOVERY
	PATIENT AGE				39 YEARS OLD
	GENDER				FEMALE
54	CHARACTERISTICS OF THE EVENT
	SUSPECTION DRUG(S)		BDZ 300 mg/day
	ADR DESCRIPTION				DERMATITIS
	SEVERITY				MILD
	ADR RECURRENCE				NON-RECURRENT
	HEALTH-CARE INTERVENTION		STOP TREATMENT, CHLORPHENIRAMINE 10 mg IM STAT, DEXAMETHASONE 8 mg IM STAT, CHLORPHENIRAMINE 4 mg 1/8H, HYDRATE SKIN PRN
	PATIENT OUTCOME				FULL RECOVERY
	PATIENT AGE				32 YEARS OLD
	GENDER				FEMALE
55	CHARACTERISTICS OF THE EVENT
	SUSPECTION DRUG(S)		BDZ 300 mg/day
	ADR DESCRIPTION		EPIGASTRALGIA, ABDOMINAL PAIN, PRURITUS, ERYTHEMA, DERMATITIS
	SEVERITY				MILD
	ADR RECURRENCE				NON-RECURRENT
	HEALTH-CARE INTERVENTION		STOP TREATMENT, DEXAMETHASONE 0,5 mg 1/12 H, CHLORPHENIRAMINE 4 mg 1/8H, RANITIDINE 150 mg 1/12 H
	PATIENT OUTCOME				FULL RECOVERY
	PATIENT AGE				28 YEARS OLD
	GENDER				FEMALE
56	CHARACTERISTICS OF THE EVENT
	SUSPECTION DRUG(S)		BDZ 400 mg/day
	ADR DESCRIPTION				ARTHROMYALGIA
	SEVERITY				MILD
	ADR RECURRENCE				NON-RECURRENT
	HEALTH-CARE INTERVENTION				IBUPROFEN 600 mg TID
	PATIENT OUTCOME				FULL RECOVERY
	PATIENT AGE				46 YEARS OLD
	GENDER				FEMALE
57	CHARACTERISTICS OF THE EVENT
	SUSPECTION DRUG(S)		BDZ 350 mg/day
	ADR DESCRIPTION				PHARYNGITIS
	SEVERITY				MILD
	ADR RECURRENCE				NON-RECURRENT
	HEALTH-CARE INTERVENTION				IBUPROFEN 600 mg 1/8H
	PATIENT OUTCOME				FULL RECOVERY
	PATIENT AGE				55 YEARS OLD
	GENDER				FEMALE
58	CHARACTERISTICS OF THE EVENT
	SUSPECTION DRUG(S)		BDZ 250 mg/day
	ADR DESCRIPTION				LEUKOPENIA (< 4500 LEUKOS/mm3)
	SEVERITY				MILD/MODERATE
	ADR RECURRENCE				NON-RECURRENT
	HEALTH-CARE INTERVENTION				STOP TREATMENT
	PATIENT OUTCOME				FULL RECOVERY
	PATIENT AGE				26 YEARS OLD
	GENDER				FEMALE
59	CHARACTERISTICS OF THE EVENT
	SUSPECTION DRUG(S)		BDZ 300 mg/day
	ADR DESCRIPTION				ARTHROMYALGIA, CEPHALEA, PRURITUS
	SEVERITY				MILD
	ADR RECURRENCE				NON-RECURRENT
	HEALTH-CARE INTERVENTION		DEXAMETHASONE 0,5 mg 1/24 H, CHLORPHENIRAMINE 4 mg TID, IBUPROFEN 600 mg TID
	PATIENT OUTCOME				FULL RECOVERY
	PATIENT AGE				31 YEARS OLD
	GENDER				FEMALE
60	CHARACTERISTICS OF THE EVENT
	SUSPECTION DRUG(S)		BDZ 300 mg/day
	ADR DESCRIPTION				CEPHALEA, DERMATITIS
	SEVERITY				MODERATE/MILD
	ADR RECURRENCE				NON-RECURRENT
	HEALTH-CARE INTERVENTION		STOP TREATMENT, DEXAMETHASONE 8 mg IM STAT, CHLORPHENIRAMINE 10 mg IM STAT, CHLORPHENIRAMINE 8 mg 1/12 H
	PATIENT OUTCOME		UNKNOWN
	PATIENT AGE				43 YEARS OLD
	GENDER				FEMALE
61	CHARACTERISTICS OF THE EVENT
	SUSPECTION DRUG(S)		BDZ 350 mg/day
	ADR DESCRIPTION				FEVER, PRURITUS, HIVES, ERYTHEMA, ADENOMEGALY, ANOREXIA
	SEVERITY				MILD/MODERATE
	ADR RECURRENCE				RECURRENT
	HEALTH-CARE INTERVENTION		STOP TREATMENT, DEXAMETHASONE 8 mg IM STAT, CHLORPHENIRAMINE 10 mg IM STAT, DIPYRONE 1 g IM, CHLORPHENIRAMINE 4 mg 1/8H, DEXAMETHASONE 0,5 mg 1/12 H, IBUPROFEN 600 mg 1/8H
	PATIENT OUTCOME		UNKNOWN
	PATIENT AGE				28 YEARS OLD
	GENDER				FEMALE
62	CHARACTERISTICS OF THE EVENT
	SUSPECTION DRUG(S)		BDZ 250 mg/day
	ADR DESCRIPTION				EPIGASTRALGIA, ABDOMINAL PAIN
	SEVERITY				MILD
	ADR RECURRENCE				NON-RECURRENT
	HEALTH-CARE INTERVENTION				CONTINUE TREATMENT
	PATIENT OUTCOME				FULL RECOVERY
	PATIENT AGE				53 YEARS OLD
	GENDER				FEMALE
63	CHARACTERISTICS OF THE EVENT
	SUSPECTION DRUG(S)		BDZ 250 mg/day
	ADR DESCRIPTION				HYPERKERATOSIS
	SEVERITY				MILD
	ADR RECURRENCE				NON-RECURRENT
	HEALTH-CARE INTERVENTION		DEXAMETHASONE 8 mg IM STAT, CHLORPHENIRAMINE 10 mg IM STAT, CHLORPHENIRAMINE 8 mg 1/12 H
	PATIENT OUTCOME		UNKNOWN
	PATIENT AGE				27 YEARS OLD
	GENDER				FEMALE
64	CHARACTERISTICS OF THE EVENT
	SUSPECTION DRUG(S)		BDZ 250 mg/day
	ADR DESCRIPTION				DERMATITIS, FEVER, NAUSEA, PRURITUS, ERYTHEMA
	SEVERITY				MILD/MODERATE
	ADR RECURRENCE				NON-RECURRENT
	HEALTH-CARE INTERVENTION		STOP TREATMENT, DEXAMETHASONE 8 mg IM STAT, CHLORPHENIRAMINE 10 mg IM STAT, CHLORPHENIRAMINE 4 mg 1/8 H, DEXAMETHASONE 0,5 mg 1/12 H, IBUPROFEN 1/8 H, RANITIDINE 1/12H
	PATIENT OUTCOME		UNKNOWN
	PATIENT AGE				26 YEARS OLD
	GENDER				FEMALE
65	CHARACTERISTICS OF THE EVENT
	SUSPECTION DRUG(S)		BDZ 300 mg/day
	ADR DESCRIPTION				NAUSEA
	SEVERITY				MILD
	ADR RECURRENCE				NON-RECURRENT
	HEALTH-CARE INTERVENTION				METOCLOPRAMIDE 10 mg TID
	PATIENT OUTCOME		UNKNOWN
	PATIENT AGE				25 YEARS OLD
	GENDER				FEMALE
66	CHARACTERISTICS OF THE EVENT
	SUSPECTION DRUG(S)		BDZ 350 mg/day
	ADR DESCRIPTION				PRURITUS, ERYTHEMA
	SEVERITY				MILD/MODERATE
	ADR RECURRENCE				NON-RECURRENT
	HEALTH-CARE INTERVENTION		STOP TREATMENT, DEXAMETHASONE 8 mg IM STAT, CHLORPHENIRAMINE 10 mg IM STAT, DEXAMETHASONE 0,5 mg 1/12H, CHLORPHENIRAMINE 4 mg 1/8H, IBUPROFEN 600 mg 1/8 H, RANITIDINE 150 mg 1/12 H
	PATIENT OUTCOME				CLINICAL IMPROVEMENT BUT PATIENT NOT COMPLETELY RECOVERED
	PATIENT AGE				35 YEARS OLD
	GENDER				FEMALE
67	CHARACTERISTICS OF THE EVENT
	SUSPECTION DRUG(S)		BDZ 300 mg/day
	ADR DESCRIPTION				EPIGASTRALGIA, ABDOMINAL PAIN, ASTHENIA, ANOREXIA
	SEVERITY				MILD
	ADR RECURRENCE				RECURRENT
	HEALTH-CARE INTERVENTION				STOP TREATMENT, RANITIDINE 150 mg 1/12H
	PATIENT OUTCOME				FULL RECOVERY
	PATIENT AGE				33 YEARS OLD
	GENDER				FEMALE
68	CHARACTERISTICS OF THE EVENT
	SUSPECTION DRUG(S)		BDZ 350 mg/day
	ADR DESCRIPTION				EPIGASTRALGIA, ABDOMINAL PAIN, PRURITUS, HYPERSOMNIA
	SEVERITY				MILD
	ADR RECURRENCE				NON-RECURRENT
	HEALTH-CARE INTERVENTION				CONTINUE TREATMENT
	PATIENT OUTCOME		UNKNOWN
	PATIENT AGE				25 YEARS OLD
	GENDER				FEMALE
69	CHARACTERISTICS OF THE EVENT
	SUSPECTION DRUG(S)		BDZ 400 mg/day
	ADR DESCRIPTION				NAUSEA, CEPHALEA, PRURITUS, ERYTHEMA, RASH PAPULAR, ADENITIS
	SEVERITY				MILD
	ADR RECURRENCE				NON-RECURRENT
	HEALTH-CARE INTERVENTION		STOP TREATMENT, DEXAMETHASONE 8 mg IM STAT, CHLORPHENIRAMINE 10 mg IM STAT, CHLORPHENIRAMINE 4 mg 1/8H, IBUPROFEN 600 mg 1/8H
	PATIENT OUTCOME				FULL RECOVERY
	PATIENT AGE				24 YEARS OLD
	GENDER				MALE
70	CHARACTERISTICS OF THE EVENT
	SUSPECTION DRUG(S)		BDZ 250 mg/day
	ADR DESCRIPTION				PRURITUS, RASH PAPULAR
	SEVERITY				MILD
	ADR RECURRENCE				NON-RECURRENT
	HEALTH-CARE INTERVENTION				STOP TREATMENT, CHLORPHENIRAMINE 4 mg 1/8H
	PATIENT OUTCOME				FULL RECOVERY
	PATIENT AGE				31 YEARS OLD
	GENDER				FEMALE
71	CHARACTERISTICS OF THE EVENT
	SUSPECTION DRUG(S)		BDZ 350 mg/day
	ADR DESCRIPTION				EPIGASTRALGIA, ABDOMINAL PAIN, NAUSEA
	SEVERITY				MILD
	ADR RECURRENCE				NON-RECURRENT
	HEALTH-CARE INTERVENTION				OMPERAZOLE 20 mg 1/12 H
	PATIENT OUTCOME				FULL RECOVERY
	PATIENT AGE				25 YEARS OLD
	GENDER				FEMALE
72	CHARACTERISTICS OF THE EVENT
	SUSPECTION DRUG(S)		BDZ 400 mg/day
	ADR DESCRIPTION				PRURITUS
	SEVERITY				MILD
	ADR RECURRENCE				NON-RECURRENT
	HEALTH-CARE INTERVENTION				CHLORPHENIRAMINE 4 mg BID
	PATIENT OUTCOME				FULL RECOVERY
	PATIENT AGE				48 YEARS OLD
	GENDER				FEMALE
73	CHARACTERISTICS OF THE EVENT
	SUSPECTION DRUG(S)		BDZ 300 mg/day
	ADR DESCRIPTION				FEVER, PRURITUS, ERYTHEMA
	SEVERITY				MILD
	ADR RECURRENCE				NON-RECURRENT
	HEALTH-CARE INTERVENTION		STOP TREATMENT, DEXAMETHASONE 8 mg IM STAT, CHLORPHENIRAMINE 10 mg IM STAT, CHLORPHENIRAMINE 4 mg 1/8 H, DEXAMETHASONE 0,5 mg 1/12H, RANITIDINE 150 mg 1/12H, IBUPROFEN 600 mg 1/8H
	PATIENT OUTCOME				CLINICAL IMPROVEMENT BUT PATIENT NOT COMPLETELY RECOVERED
	PATIENT AGE				36 YEARS OLD
	GENDER				FEMALE
74	CHARACTERISTICS OF THE EVENT
	SUSPECTION DRUG(S)		BDZ 300 mg/day
	ADR DESCRIPTION		EPIGASTRALGIA, ABDOMINAL PAIN, CEPHALEA, NAUSEA, ARTHROMYALGIA, VOMIT
	SEVERITY				MILD
	ADR RECURRENCE				RECURRENT
	HEALTH-CARE INTERVENTION		STOP TREATMENT, IBUPROFEN 600 mg TID, B-COMPLEX 1/24 H
	PATIENT OUTCOME		UNKNOWN
	PATIENT AGE				52 YEARS OLD
	GENDER				FEMALE
75	CHARACTERISTICS OF THE EVENT
	SUSPECTION DRUG(S)		BDZ 400 mg/day
	ADR DESCRIPTION				PRURITUS
	SEVERITY				MILD
	ADR RECURRENCE				NON-RECURRENT
	HEALTH-CARE INTERVENTION				CHLORPHENIRAMINE 8 mg 1/8H
	PATIENT OUTCOME		UNKNOWN
	PATIENT AGE				33 YEARS OLD
	GENDER				MALE
76	CHARACTERISTICS OF THE EVENT
	SUSPECTION DRUG(S)		BDZ 350 mg/day
	ADR DESCRIPTION				CEPHALEA, HIVES
	SEVERITY				MILD
	ADR RECURRENCE				NON-RECURRENT
	HEALTH-CARE INTERVENTION				CONTINUE TREATMENT
	PATIENT OUTCOME		UNKNOWN
	PATIENT AGE				45 YEARS OLD
	GENDER				MALE
77	CHARACTERISTICS OF THE EVENT
	SUSPECTION DRUG(S)		BDZ 400 mg/day
	ADR DESCRIPTION				ASTHENIA
	SEVERITY				MILD
	ADR RECURRENCE				NON-RECURRENT
	HEALTH-CARE INTERVENTION				CONTINUE TREATMENT
	PATIENT OUTCOME		UNKNOWN
	PATIENT AGE				48 YEARS OLD
	GENDER				MALE
78	CHARACTERISTICS OF THE EVENT
	SUSPECTION DRUG(S)		BDZ 400 mg/day
	ADR DESCRIPTION				CEPHALEA
	SEVERITY				MILD
	ADR RECURRENCE				NON-RECURRENT
	HEALTH-CARE INTERVENTION				PARACETAMOL 500 mg PRN
	PATIENT OUTCOME		UNKNOWN
	PATIENT AGE				56 YEARS OLD
	GENDER				MALE
79	CHARACTERISTICS OF THE EVENT
	SUSPECTION DRUG(S)		BDZ 300 mg/day
	ADR DESCRIPTION				CUBITAL FISSURE
	SEVERITY				MILD
	ADR RECURRENCE				NON-RECURRENT
	HEALTH-CARE INTERVENTION				ORTHOPEDIC REFERRAL
	PATIENT OUTCOME		UNKNOWN
	PATIENT AGE				29 YEARS OLD
	GENDER				MALE
80	CHARACTERISTICS OF THE EVENT
	SUSPECTION DRUG(S)		BDZ 250 mg/day
	ADR DESCRIPTION				ERYTHEMA
	SEVERITY				MILD
	ADR RECURRENCE				NON-RECURRENT
	HEALTH-CARE INTERVENTION				STOP TREATMENT, CHLORPHENIRAMINE 10 mg IM STAT
	PATIENT OUTCOME				FULL RECOVERY
	PATIENT AGE				41 YEARS OLD
	GENDER				MALE
81	CHARACTERISTICS OF THE EVENT
	SUSPECTION DRUG(S)		BDZ 400 mg/day
	ADR DESCRIPTION				PRURITUS, ERYTHEMA
	SEVERITY				MILD
	ADR RECURRENCE				NON-RECURRENT
	HEALTH-CARE INTERVENTION		STOP TREATMENT, DEXAMETHASONE 8 mg IM STAT, CHLORPHENIRAMINE 10 mg IM STAT, CHLORPHENIRAMINE 8 mg 1/12 H, DEXAMETHASONE 0,5 mg 1/12 H, RANITIDINE 150 mg 1/12H, DOSE ADJUSTMENT (300 mg/day)
	PATIENT OUTCOME				FULL RECOVERY
	PATIENT AGE				29 YEARS OLD
	GENDER				MALE
82	CHARACTERISTICS OF THE EVENT
	SUSPECTION DRUG(S)		BDZ 300 mg/day
	ADR DESCRIPTION				FEVER, PRURITUS, ERYTHEMA
	SEVERITY				MILD
	ADR RECURRENCE				NON-RECURRENT
	HEALTH-CARE INTERVENTION		STOP TREATMENT, DEXAMETHASONE 8 mg IM STAT, CHLORPHENIRAMINE 10 mg IM STAT, CHLORPHENIRAMINE 8 mg 1/12H, DEXAMETHASONE 0,5 mg 1/12H, RANITIDINE 150 mg 1/12H
	PATIENT OUTCOME		UNKNOWN
	PATIENT AGE				24 YEARS OLD
	GENDER				FEMALE
83	CHARACTERISTICS OF THE EVENT
	SUSPECTION DRUG(S)		BDZ 300 mg/day
	ADR DESCRIPTION				CEPHALEA, EPIGASTRALGIA, ABDOMINAL PAIN
	SEVERITY				MILD
	ADR RECURRENCE				NON-RECURRENT
	HEALTH-CARE INTERVENTION				IBUPROFEN 600 mg PRN, RANITIDINE 150 mg 1/12H
	PATIENT OUTCOME		UNKNOWN
	PATIENT AGE				23 YEARS OLD
	GENDER				FEMALE
84	CHARACTERISTICS OF THE EVENT
	SUSPECTION DRUG(S)		BDZ 200 mg/day
	ADR DESCRIPTION				PRURITUS, APHTHAS
	SEVERITY				MILD
	ADR RECURRENCE				NON-RECURRENT
	HEALTH-CARE INTERVENTION				CHLORPHENIRAMINE 4 mg TID, IBUPROFEN 600 mg BID
	PATIENT OUTCOME		UNKNOWN
	PATIENT AGE				39 YEARS OLD
	GENDER				FEMALE
85	CHARACTERISTICS OF THE EVENT
	SUSPECTION DRUG(S)		BDZ 300 mg/day
	ADR DESCRIPTION				CEPHALEA, NAUSEA
	SEVERITY				MILD
	ADR RECURRENCE				NON-RECURRENT
	HEALTH-CARE INTERVENTION				PARACETAMOL 500 mg PRN
	PATIENT OUTCOME		UNKNOWN
	PATIENT AGE				43 YEARS OLD
	GENDER				FEMALE
86	CHARACTERISTICS OF THE EVENT
	SUSPECTION DRUG(S)		BDZ 400 mg/day
	ADR DESCRIPTION		CEPHALEA, PRURITUS, RASH PAPULAR, HERPETIC GINGIVOSTOMATITIS, HEMORRHAGIC DOTS, HYPERKERATOSIS
	SEVERITY				MILD/MODERATE
	ADR RECURRENCE				RECURRENT
	HEALTH-CARE INTERVENTION		STOP TREATMENT, IBUPROFEN 600 mg 1/8H, PARACETAMOL 500 mg 1/8H, KETOROLAC PRN, CHLORPHENIRAMINE 10 mg IM STAT, DEXAMETHASONE 8 mg IM STAT, DIPIRONE 10 mg IM STAT, CHLORPHENIRAMINE 1/8H, SODIUM BICARBONATE, DOSE ADJUSTMENT (300 mg/day)
	PATIENT OUTCOME		CLINICAL IMPROVEMENT BUT PATIENT NOT COMPLETELY RECOVERED
	PATIENT AGE				23 YEARS OLD
	GENDER				MALE
87	CHARACTERISTICS OF THE EVENT
	SUSPECTION DRUG(S)		BDZ 400 mg/day
	ADR DESCRIPTION				CEPHALEA, EPIGASTRALGIA, ABDOMINAL PAIN
	SEVERITY				MILD
	ADR RECURRENCE				NON-RECURRENT
	HEALTH-CARE INTERVENTION		DOSE ADJUSTMENT (300 mg/day), IBUPROFEN 600 mg 1/8H, RANITIDINE 150 mg 1/12H
	PATIENT OUTCOME		UNKNOWN
	PATIENT AGE				32 YEARS OLD
	GENDER				MALE
88	CHARACTERISTICS OF THE EVENT
	SUSPECTION DRUG(S)		BDZ 300 mg/day
	ADR DESCRIPTION				FEVER, PRURITUS, ERYTHEMA
	SEVERITY				MILD/MODERATE
	ADR RECURRENCE				RECURRENT
	HEALTH-CARE INTERVENTION		STOP TREATMENT, DEXAMETHASONE 8 mg IM STAT, CHLORPHENIRAMINE 10 mg IM STAT, CHLORPHENIRAMINE 8 mg BID, DEXAMETHASONE 0,5 mg 1/24 H, PARACETAMOL 500 mg PRN
	PATIENT OUTCOME		FULL RECOVERY
	PATIENT AGE				29 YEARS OLD
	GENDER				FEMALE
89	CHARACTERISTICS OF THE EVENT
	SUSPECTION DRUG(S)		BDZ 300 mg/day
	ADR DESCRIPTION				PRURITUS, DERMATITIS
	SEVERITY				MILD
	ADR RECURRENCE				NON-RECURRENT
	HEALTH-CARE INTERVENTION		STOP TREATMENT, DEXAMETHASONE 8 mg IM STAT, CHLORPHENIRAMINE 10 mg IM STAT, CHLORPHENIRAMINE 8 mg 1/12 H
	PATIENT OUTCOME		UNKNOWN
	PATIENT AGE				32 YEARS OLD
	GENDER				FEMALE

## Sheet: DETAILED ADRs PUCARITA
	CERCADO NETWORK: PUCARITA
	CHAGAS
1	CHARACTERISTICS OF THE EVENT
	SUSPECTION DRUG(S)		BDZ 200 mg/day
	ADR DESCRIPTION		MACULOPAPULAR RASH
	SEVERITY		MILD
	ADR RECURRENCE		NON-RECURRENT
	HEALTH-CARE INTERVENTION		OUTPATIENT CARE: STOP TREATMENT (5 DAYS), CHLORPHENIRAMINE 1 mg 1/12 h
	PATIENT OUTCOME		FULL RECOVERY
	PATIENT AGE		32 YEARS OLD
	GENDER		FEMALE
2	CHARACTERISTICS OF THE EVENT
	SUSPECTION DRUG(S)		BDZ 125 mg/day
	ADR DESCRIPTION		CUTANEOUS ERUPTION
	SEVERITY		MILD
	ADR RECURRENCE		NON-RECURRENT
	HEALTH-CARE INTERVENTION		OUTPATIENT CARE: CHLORPHENIRAMINE 1 mg 1/8 h
	PATIENT OUTCOME		FULL RECOVERY
	PATIENT AGE		6 YEARS OLD
	GENDER		MALE
3	CHARACTERISTICS OF THE EVENT
	SUSPECTION DRUG(S)		BDZ 300 mg/day
	ADR DESCRIPTION		CUTANEOUS ERUPTION
	SEVERITY		MILD
	ADR RECURRENCE		NON-RECURRENT
	HEALTH-CARE INTERVENTION		OUTPATIENT CARE: STOP TREATMENT (7 DAYS), CHLORPHENIRAMINE 1 mg 1/12 h
	PATIENT OUTCOME		FULL RECOVERY
	PATIENT AGE		52 YEARS OLD
	GENDER		FEMALE
	TUBERCULOSIS
1	CHARACTERISTICS OF THE EVENT
	SUSPECTION DRUG(S)		BI 730/365 = 2 tab, E 1241 = 3 tab, P 1825 = 3,5 tab
	ADR DESCRIPTION		HEATBURN
	SEVERITY		MILD
	ADR RECURRENCE		NON-RECURRENT
	HEALTH-CARE INTERVENTION		OUTPATIENT CARE
	PATIENT OUTCOME		FULL RECOVERY
	PATIENT AGE		37 YEARS OLD
	GENDER		FEMALE
2	CHARACTERISTICS OF THE EVENT
	SUSPECTION DRUG(S)		INH/R=335/670; E=1000; PZD = 1675
	ADR DESCRIPTION		PERIPHERAL NEUROPATHY: FUNCTIONAL IMPOTENCE OF BOTH LEGS
	SEVERITY		SEVERE
	ADR RECURRENCE		NON-RECURRENT
	HEALTH-CARE INTERVENTION		PATIENT REFERRED TO VIEDMA HOSPITAL. PATIENT DID NOT ATTEND AND ABANDONED TREATMENT
	PATIENT OUTCOME		UNKNOWN
	PATIENT AGE		30 YEARS OLD
	GENDER		MALE

## Sheet: DETAILED ADRs SARCOBAMBA
	CERCADO NETWORK: SARCOBAMBA
	CHAGAS
1	CHARACTERISTICS OF THE EVENT
	SUSPECTION DRUG(S)		BDZ 300 mg/day
	ADR DESCRIPTION		PRURITUS, ERYTHEMA, EDEMA
	SEVERITY		MILD
	ADR RECURRENCE		NON-RECURRENT
	HEALTH-CARE INTERVENTION		STOP TREATMENT, DEXAMETHASONE 8 mg, LORATADINE
	PATIENT OUTCOME		FULL RECOVERY
	PATIENT AGE		25 YEARS OLD
	GENDER		FEMALE
2	CHARACTERISTICS OF THE EVENT
	SUSPECTION DRUG(S)		BDZ 300 mg/day
	ADR DESCRIPTION		PRURITUS, RASH, SKIN SWELLING
	SEVERITY		MODERATE
	ADR RECURRENCE		RECURRENT
	HEALTH-CARE INTERVENTION		STOP TREATMENT, DEXAMETHASONE, LORATADINE
	PATIENT OUTCOME		FULL RECOVERY
	PATIENT AGE		38 YEARS OLD
	GENDER		MALE
3	CHARACTERISTICS OF THE EVENT
	SUSPECTION DRUG(S)		BDZ 300 mg/day
	ADR DESCRIPTION		RASH
	SEVERITY		MILD
	ADR RECURRENCE		NON-RECURRENT
	HEALTH-CARE INTERVENTION		DEXAMETHASONE, LORATADINE
	PATIENT OUTCOME		FULL RECOVERY
	PATIENT AGE		51 YEARS OLD
	GENDER		FEMALE
4	CHARACTERISTICS OF THE EVENT
	SUSPECTION DRUG(S)		BDZ 300 mg/day
	ADR DESCRIPTION		LOSS OF TASTE
	SEVERITY		MILD
	ADR RECURRENCE		RECURRENT
	HEALTH-CARE INTERVENTION		CONTINUE TREATMENT
	PATIENT OUTCOME		FULL RECOVERY
	PATIENT AGE		18 YEARS OLD
	GENDER		FEMALE
	TUBERCULOSIS
1	CHARACTERISTICS OF THE EVENT
	SUSPECTION DRUG(S)		R 600 mg + H 300 mg + PYRAZ 1500 mg + E 975 mg
	ADR DESCRIPTION		DIZZINESS, HEARTBURN
	SEVERITY		MILD
	ADR RECURRENCE		NON-RECURRENT
	HEALTH-CARE INTERVENTION		CONTINUE TREATMENT
	PATIENT OUTCOME		FULL RECOVERY
	PATIENT AGE		49 YEARS OLD
	GENDER		MALE
2	CHARACTERISTICS OF THE EVENT
	SUSPECTION DRUG(S)		PYRAZINAMIDE 2000 mg + RIFAMPIN/ISONIAZID 600 mg + ETHAMBUTOL 1200 mg
	ADR DESCRIPTION		RASH
	SEVERITY		MODERATE
	ADR RECURRENCE		NON-RECURRENT
	HEALTH-CARE INTERVENTION		OUTPATIENT CARE: STOP TREATMENT (3 DAYS), LEVOCETIRIZINE 1/24 h (2 DAYS). PATIENT REFERRED TO ALLERGOLOGY
	PATIENT OUTCOME		UNKNOWN: PATIENT REFERRED TO VIEDMA HOSPITAL.
	PATIENT AGE		32 YEARS OLD
	GENDER		MALE
3	CHARACTERISTICS OF THE EVENT
	SUSPECTION DRUG(S)		R/H=540 / 270 mg, Z=1350 mg, E=810 mg
	ADR DESCRIPTION		PRURITUS, RASH, SKIN IRRITATION
	SEVERITY		MILD
	ADR RECURRENCE		RECURRENT. THE PATIENT SUFFERS THE SAME ADR WHEN USING ANTIRETROVIRAL DRUGS.
	HEALTH-CARE INTERVENTION		ANTIHISTAMINE
	PATIENT OUTCOME		UNKNOWN
	PATIENT AGE		39 YEARS OLD
	GENDER		FEMALE

## Sheet: DETAILED ADRs SEBASTIÁN PAGADOR
	CERCADO NETWORK: SEBASTIAN PAGADOR
	CHAGAS
1	CHARACTERISTICS OF THE EVENT
	SUSPECTION DRUG(S)		BDZ 300 mg/day
	ADR DESCRIPTION		RASH
	SEVERITY		MILD
	ADR RECURRENCE		NON-RECURRENT
	HEALTH-CARE INTERVENTION		OUTPATIENT CARE: ANTIHISTAMINE, STOP TREATMENT (3 DAYS)
	PATIENT OUTCOME		FULL RECOVERY
	PATIENT AGE		16 YEARS OLD
	GENDER		FEMALE
2	CHARACTERISTICS OF THE EVENT
	SUSPECTION DRUG(S)		BDZ 300 mg/day
	ADR DESCRIPTION		RASH, PRURITUS, CEPHALEA, HIVES
	SEVERITY		MILD/MODERATE
	ADR RECURRENCE		NON-RECURRENT
	HEALTH-CARE INTERVENTION		STOP TREATMENT
	PATIENT OUTCOME		UNKNOWN
	PATIENT AGE		44 YEARS OLD
	GENDER		MALE
3	CHARACTERISTICS OF THE EVENT
	SUSPECTION DRUG(S)		BDZ 300 mg/day
	ADR DESCRIPTION		RASH, PRURITUS
	SEVERITY		MILD/MODERATE
	ADR RECURRENCE		RECURRENT
	HEALTH-CARE INTERVENTION		STOP TREATMENT
	PATIENT OUTCOME		FULL RECOVERY
	PATIENT AGE		40 YEARS OLD
	GENDER		FEMALE
	TUBERCULOSIS
1	CHARACTERISTICS OF THE EVENT
	SUSPECTION DRUG(S)		RIFAMPIN (580 mg/24h), ISONIAZID (290 mg /24h), ETHAMBUTOL (870 mg/24h), PYRAZINAMIDE (1500 mg/24 h)
	ADR DESCRIPTION		PRURITUS, RASH
	SEVERITY		MODERATE
	ADR RECURRENCE		RECURRENT
	HEALTH-CARE INTERVENTION		STOP TREATMENT (6 DAYS). PATIENT REFERRED TO ALLERGOLOGY
	PATIENT OUTCOME		FULL RECOVERY
	PATIENT AGE		53 YEARS OLD
	GENDER		MALE

## Sheet: DETAILED ADRs TICTINORTE
	CERCADO NETWORK: TICTI NORTE
	TUBERCULOSIS
1	CHARACTERISTICS OF THE EVENT
	SUSPECTION DRUG(S)		RIFAMPIN + INH (548-274 mg) / ETHAMBUTOL (823,2 mg) / PYRAZINAMIDE (1370 mg)
	ADR DESCRIPTION		APHTHAS, DIARRHEA, MALAISE
	SEVERITY		MODERATE
	ADR RECURRENCE		NON-RECURRENT
	HEALTH-CARE INTERVENTION		LOSS TO FOLLOW-UP
	PATIENT OUTCOME		UNKNOWN: LOSS TO FOLLOW-UP
	PATIENT AGE		87 YEARS OLD
	GENDER		MALE

## Sheet: DETAILED ADRs SACABA PLATFORM
	SACABA NETWORK: PLATAFORMA
	CHAGAS
1	CHARACTERISTICS OF THE EVENT
	SUSPECTION DRUG(S)		BDZ 350 mg/day
	ADR DESCRIPTION		PRURITUS
	SEVERITY		MILD
	ADR RECURRENCE		RECURRENT
	HEALTH-CARE INTERVENTION		OUTPATIENT CARE: CHLORPHENIRAMINE 8 mg PRN, CETIRIZINE 10 mg 1/24H X 5 DAYS, B COMPLEX 1/8H X 5 DAYS, FLOGIATRIN B12 IM STAT
	PATIENT OUTCOME		FULL RECOVERY
	PATIENT AGE		44 YEARS OLD
	GENDER		MALE
2	CHARACTERISTICS OF THE EVENT
	SUSPECTION DRUG(S)		BDZ 350 mg/day
	ADR DESCRIPTION		CEPHALEA, EPIGASTRALGIA, ABDOMINAL PAIN
	SEVERITY		MILD
	ADR RECURRENCE		NON-RECURRENT
	HEALTH-CARE INTERVENTION		OUTPATIENT CARE: PARACETAMOL 500 mg PRN, RANITIDINE 200 mg 1/12 h x 10 DAYS
	PATIENT OUTCOME		FULL RECOVERY
	PATIENT AGE		29 YEARS OLD
	GENDER		FEMALE
3	CHARACTERISTICS OF THE EVENT
	SUSPECTION DRUG(S)		BDZ 350 mg/day
	ADR DESCRIPTION		PRURITUS
	SEVERITY		MILD
	ADR RECURRENCE		NON-RECURRENT
	HEALTH-CARE INTERVENTION		CONTINUE WITH TREATMENT
	PATIENT OUTCOME		FULL RECOVERY
	PATIENT AGE		50 YEARS OLD
	GENDER		MALE
4	CHARACTERISTICS OF THE EVENT
	SUSPECTION DRUG(S)		BDZ 350 mg/day
	ADR DESCRIPTION		CEPHALEA, FEVER, INSOMNIA, PRURITUS, HIVES, ERYTHEMA, FACIAL EDEMA, OROPHARYNGEAL PAIN, HYPERTROPHIC TONSILS, MILD SENSORY NEUROPATHY
	SEVERITY		MODERATE
	ADR RECURRENCE		RECURRENT
	HEALTH-CARE INTERVENTION		STOP TREATMENT, AZITHROMYCIN 500 mg 1/12H X 3 DAYS, IBUPROFEN 400 mg 1/8H X 3 DAYS, DEXAMETHASONE 8 mg, CHLORPHENIRAMINE 10 mg IM STAT, B COMPLEX IM STAT, CHLORPHENIRAMINE 8 mg 1/8 H. PATIENT REFERRED TO ALLERGOLOGY
	PATIENT OUTCOME		UNKNOWN
	PATIENT AGE		30 YEARS OLD
	GENDER		FEMALE
5	CHARACTERISTICS OF THE EVENT
	SUSPECTION DRUG(S)		BDZ 350 mg/day
	ADR DESCRIPTION		SENSORY NEUROPATHY
	SEVERITY		MILD
	ADR RECURRENCE		NON-RECURRENT
	HEALTH-CARE INTERVENTION		B COMPLEX 1/12h x 10 DAYS
	PATIENT OUTCOME		UNKNOWN
	PATIENT AGE		49 YEARS OLD
	GENDER		FEMALE
6	CHARACTERISTICS OF THE EVENT
	SUSPECTION DRUG(S)		BDZ 350 mg/day
	ADR DESCRIPTION		NAUSEA, PRURITUS, ERITEMA, HIVES, RASH
	SEVERITY		MILD
	ADR RECURRENCE		NON-RECURRENT
	HEALTH-CARE INTERVENTION		RANITIDINE 150 mg PRN, DEXAMETHASONE 8 mg, CHLORPHENIRAMINE 10 mg IM STAT, CHLORPHENIRAMINE 8 mg 1/8 H
	PATIENT OUTCOME		UNKNOWN
	PATIENT AGE		21 YEARS OLD
	GENDER		MALE
7	CHARACTERISTICS OF THE EVENT
	SUSPECTION DRUG(S)		BDZ 300 mg/day
	ADR DESCRIPTION		EPIGASTRALGIA, ABDOMINAL PAIN
	SEVERITY		MODERATE
	ADR RECURRENCE		NON-RECURRENT
	HEALTH-CARE INTERVENTION		STOP TREATMENT, RANITIDINE 150 mg 1/12 H X 5 DAYS
	PATIENT OUTCOME		UNKNOWN
	PATIENT AGE		45 YEARS OLD
	GENDER		MALE
8	CHARACTERISTICS OF THE EVENT
	SUSPECTION DRUG(S)		BDZ 200 mg/day
	ADR DESCRIPTION		CEPHALEA
	SEVERITY		MILD
	ADR RECURRENCE		NON-RECURRENT
	HEALTH-CARE INTERVENTION		PARACETAMOL 500 mg PRN
	PATIENT OUTCOME		FULL RECOVERY
	PATIENT AGE		35 YEARS OLD
	GENDER		FEMALE
9	CHARACTERISTICS OF THE EVENT
	SUSPECTION DRUG(S)		BDZ 300 mg/day
	ADR DESCRIPTION		EPIGASTRALGIA, ABDOMINAL PAIN, PRURITUS, ERITEMA, RASH, HIVES, CEPHALEA, ADENOMEGALY
	SEVERITY		MILD
	ADR RECURRENCE		RECURRENT
	HEALTH-CARE INTERVENTION		RANITIDINE 150 mg PRN, DEXAMETHASONE 8 mg, CHLORPHENIRAMINE 10 mg IM STAT, CHLORPHENIRAMINE 8 mg 1/8 H X 3 DAYS, PARACETAMOL 500 mg PRN
	PATIENT OUTCOME		FULL RECOVERY
	PATIENT AGE		42 YEARS OLD
	GENDER		FEMALE
10	CHARACTERISTICS OF THE EVENT
	SUSPECTION DRUG(S)		BDZ 350 mg/day
	ADR DESCRIPTION		EPIGASTRALGIA, ABDOMINAL PAIN, PRURITUS
	SEVERITY		MILD
	ADR RECURRENCE		RECURRENT
	HEALTH-CARE INTERVENTION		RANITIDINE 200 mg 1/12 H X 10 DAYS, DEXAMETHASONE 8 mg IM STAT, CHLORPHENIRAMINE 8 mg 1/8 H
	PATIENT OUTCOME		FULL RECOVERY
	PATIENT AGE		33 YEARS OLD
	GENDER		FEMALE
11	CHARACTERISTICS OF THE EVENT
	SUSPECTION DRUG(S)		BDZ 350 mg/day
	ADR DESCRIPTION		FACIAL EDEMA, CERVICAL ADENOPATHY
	SEVERITY		MILD
	ADR RECURRENCE		NON-RECURRENT
	HEALTH-CARE INTERVENTION		STOP TREATMENT
	PATIENT OUTCOME		UNKNOWN
	PATIENT AGE		29 YEARS OLD
	GENDER		FEMALE
12	CHARACTERISTICS OF THE EVENT
	SUSPECTION DRUG(S)		BDZ 300 mg/day
	ADR DESCRIPTION		PRURITUS, RASH, ERYTHEMA
	SEVERITY		MILD/MODERATE
	ADR RECURRENCE		RECURRENT
	HEALTH-CARE INTERVENTION		OUTPATIENT CARE: DEXAMETHASONE 8 mg IM STAT, CHLORPHENIRAMINE 8 mg 1/8H, STOP TREATMENT
	PATIENT OUTCOME		FULL RECOVERY
	PATIENT AGE		36 YEARS OLD
	GENDER		FEMALE
13	CHARACTERISTICS OF THE EVENT
	SUSPECTION DRUG(S)		BDZ 350 mg/day
	ADR DESCRIPTION		CEPHALEA, PRURITUS, FEVER, SENSORY NEUROPATHY, FACIAL EDEMA
	SEVERITY		MILD
	ADR RECURRENCE		RECURRENT
	HEALTH-CARE INTERVENTION		PARACETAMOL 500 mg 1/8 H, DEXAMETHASONE 8 mg IM STAT, B COMPLEX 1/8H X 5 DAYS, B COMPLEX IM STAT, CHLORPHENIRAMINE 8 mg 1/8 H, STOP TREATMENT
	PATIENT OUTCOME		UNKNOWN
	PATIENT AGE		42 YEARS OLD
	GENDER		FEMALE
14	CHARACTERISTICS OF THE EVENT
	SUSPECTION DRUG(S)		BDZ 300 mg/day
	ADR DESCRIPTION		PRURITUS, SENSORY NEUROPATHY, CEPHALEA
	SEVERITY		MILD
	ADR RECURRENCE		RECURRENT
	HEALTH-CARE INTERVENTION		TEMPORARY SUSPENSION OF TREATMENT, CETIRIZINE 10 mg 1/24 H X 5 DAYS, B COMPLEX 1/8 H X 5 DAYS, PARACETAMOL 500 mg 1/8H X 5 DAYS
	PATIENT OUTCOME		UNKNOWN
	PATIENT AGE		37 YEARS OLD
	GENDER		FEMALE
15	CHARACTERISTICS OF THE EVENT
	SUSPECTION DRUG(S)		BDZ 300 mg/day
	ADR DESCRIPTION		PRURITUS, ERYTHEMA, SKIN SWELLING, HYPERKERATOSIS, SENSORY NEUROPATHY
	SEVERITY		MILD
	ADR RECURRENCE		RECURRENT
	HEALTH-CARE INTERVENTION		TEMPORARY SUSPENSION OF TREATMENT, CHLORPHENIRAMINE 10 MG IM STAT, DEXAMETHASONE 8 MG IM STAT, CHLORPHENIRAMINE 8 MG 1/8 H, B COMPLEX 1/8H
	PATIENT OUTCOME		PATIENT NOT COMPLETELY RECOVERED
	PATIENT AGE		50 YEARS OLD
	GENDER		FEMALE
16	CHARACTERISTICS OF THE EVENT
	SUSPECTION DRUG(S)		BDZ 350 mg/day
	ADR DESCRIPTION		CEPHALEA, PRURITUS, MILD HEPATITIS
	SEVERITY		MILD
	ADR RECURRENCE		NON-RECURRENT
	HEALTH-CARE INTERVENTION		STOP TREATMENT, PARACETAMOL 500 mg PRN, CETIRIZINE 10 mg 1 /24 H
	PATIENT OUTCOME		FULL RECOVERY
	PATIENT AGE		51 YEARS OLD
	GENDER		MALE
17	CHARACTERISTICS OF THE EVENT
	SUSPECTION DRUG(S)		BDZ 300 mg/day
	ADR DESCRIPTION		PRURITUS, RASH, CEPHALEA
	SEVERITY		MILD
	ADR RECURRENCE		NON-RECURRENT
	HEALTH-CARE INTERVENTION		STOP TREATMENT, CHLORPHENIRAMINE 8 mg 1/12H, PARACETAMOL 500 mg PRN
	PATIENT OUTCOME		UNKNOWN
	PATIENT AGE		35 YEARS OLD
	GENDER		MALE
18	CHARACTERISTICS OF THE EVENT
	SUSPECTION DRUG(S)		BDZ 350 mg/day
	ADR DESCRIPTION		CEPHALEA, PRURITUS, EPIGASTRALGIA, ABDOMINAL PAIN, LEUKOPENIA
	SEVERITY		MILD
	ADR RECURRENCE		NON-RECURRENT
	HEALTH-CARE INTERVENTION		CHLORPHENIRAMINE 8 MG 1/12 H, PARACETAMOL 500 mg PRN
	PATIENT OUTCOME		FULL RECOVERY
	PATIENT AGE		57 YEARS OLD
	GENDER		FEMALE
19	CHARACTERISTICS OF THE EVENT
	SUSPECTION DRUG(S)		BDZ 350 mg/day
	ADR DESCRIPTION		PRURITUS
	SEVERITY		MILD
	ADR RECURRENCE		NON-RECURRENT
	HEALTH-CARE INTERVENTION		DEXAMETHASONE 8 mg IM STAT, CHLORPHENIRAMINE 8 mg PRN
	PATIENT OUTCOME		FULL RECOVERY
	PATIENT AGE		29 YEARS OLD
	GENDER		FEMALE
20	CHARACTERISTICS OF THE EVENT
	SUSPECTION DRUG(S)		BDZ 250 mg/day
	ADR DESCRIPTION		CEPHALEA
	SEVERITY		MILD
	ADR RECURRENCE		NON-RECURRENT
	HEALTH-CARE INTERVENTION		PARACETAMOL 500 mg PRN
	PATIENT OUTCOME		FULL RECOVERY
	PATIENT AGE		22 YEARS OLD
	GENDER		FEMALE
21	CHARACTERISTICS OF THE EVENT
	SUSPECTION DRUG(S)		BDZ 300 mg/day
	ADR DESCRIPTION		CEPHALEA, NAUSEA, PRURITUS
	SEVERITY		MILD
	ADR RECURRENCE		RECURRENT
	HEALTH-CARE INTERVENTION		PARACETAMOL 500 mg PRN, METOCLOPRAMIDE 10 mg PRN, DEXAMETHASONE 8 mg IM STAT, CHLORPHENIRAMINE 8 MG 1/8H
	PATIENT OUTCOME		FULL RECOVERY
	PATIENT AGE		22 YEARS OLD
	GENDER		FEMALE

## Sheet: DETAILED ADRs HOSPITAL MÉXICO
	SACABA NETWORK: HOSPITAL MEXICO
	CHAGAS
1	CHARACTERISTICS OF THE EVENT
	SUSPECTION DRUG(S)		BDZ 300 mg/day
	ADR DESCRIPTION		SEVERE CEPHALEA
	SEVERITY		MODERATE
	ADR RECURRENCE		NON-RECURRENT
	HEALTH-CARE INTERVENTION		OUTPATIENT CARE, STOP TREATMENT
	PATIENT OUTCOME		FULL RECOVERY
	PATIENT AGE		36 YEARS OLD
	GENDER		FEMALE

## Sheet: DETAILED ADRs PUNATA PLATFORM
	PUNATA NETWORK: PLATAFORMA
	CHAGAS
1	CHARACTERISTICS OF THE EVENT
	SUSPECTION DRUG(S)		BDZ 250 mg/day
	ADR DESCRIPTION		PRURITUS, HIVES, ERYTHEMA
	SEVERITY		MODERATE
	ADR RECURRENCE		NON-RECURRENT
	HEALTH-CARE INTERVENTION		STOP TREATMENT, CHLORPHENIRAMINE, DEXAMETHASONE (IM AND ORALLY)
	PATIENT OUTCOME		UNKNOWN
	PATIENT AGE		43 YEARS OLD
	GENDER		FEMALE
2	CHARACTERISTICS OF THE EVENT
	SUSPECTION DRUG(S)		BDZ 250 mg/day
	ADR DESCRIPTION		PRURITUS, HIVES, ERYTHEMA
	SEVERITY		MODERATE
	ADR RECURRENCE		NON-RECURRENT
	HEALTH-CARE INTERVENTION		STOP TREATMENT, CHLORPHENIRAMINE, DEXAMETHASONE (IM AND ORALLY)
	PATIENT OUTCOME		FULL RECOVERY
	PATIENT AGE		47 YEARS OLD
	GENDER		FEMALE
3	CHARACTERISTICS OF THE EVENT
	SUSPECTION DRUG(S)		BDZ 350 mg/day
	ADR DESCRIPTION		PRURITUS, HIVES, ERYTHEMA
	SEVERITY		MILD/MODERATE
	ADR RECURRENCE		RECURRENT
	HEALTH-CARE INTERVENTION		STOP TREATMENT, CHLORPHENIRAMINE, DEXAMETHASONE (IM AND ORALLY)
	PATIENT OUTCOME		UNKNOWN
	PATIENT AGE		33 YEARS OLD
	GENDER		FEMALE
4	CHARACTERISTICS OF THE EVENT
	SUSPECTION DRUG(S)		BDZ 200 mg/day
	ADR DESCRIPTION		CEPHALEA, EPIGASTRALGIA, ABDOMINAL PAIN, NAUSEA
	SEVERITY		MILD/MODERATE
	ADR RECURRENCE		RECURRENT
	HEALTH-CARE INTERVENTION		STOP TREATMENT, RANITIDINE ORALLY, METOCLOPRAMIDE
	PATIENT OUTCOME		UNKNOWN
	PATIENT AGE		52 YEARS OLD
	GENDER		FEMALE
5	CHARACTERISTICS OF THE EVENT
	SUSPECTION DRUG(S)		BDZ 350 mg/day
	ADR DESCRIPTION		PRURITUS, HIVES, ERYTHEMA
	SEVERITY		MILD/MODERATE
	ADR RECURRENCE		RECURRENT
	HEALTH-CARE INTERVENTION		STOP TREATMENT, CHLORPHENIRAMINE, DEXAMETHASONE (IM AND ORALLY), DOSE ADJUSTMENT (300 mg/day)
	PATIENT OUTCOME		UNKNOWN
	PATIENT AGE		28 YEARS OLD
	GENDER		FEMALE
6	CHARACTERISTICS OF THE EVENT
	SUSPECTION DRUG(S)		BDZ 300 mg/day
	ADR DESCRIPTION		CEPHALEA, EPIGASTRALGIA, ABDOMINAL PAIN, NAUSEA
	SEVERITY		MODERATE
	ADR RECURRENCE		NON-RECURRENT
	HEALTH-CARE INTERVENTION		STOP TREATMENT, ESOMEPRAZOLE
	PATIENT OUTCOME		UNKNOWN
	PATIENT AGE		42 YEARS OLD
	GENDER		FEMALE
7	CHARACTERISTICS OF THE EVENT
	SUSPECTION DRUG(S)		BDZ 250 mg/day
	ADR DESCRIPTION		CEPHALEA, FEVER
	SEVERITY		MODERATE
	ADR RECURRENCE		NON-RECURRENT
	HEALTH-CARE INTERVENTION		CONTINUE TREATMENT
	PATIENT OUTCOME		FULL RECOVERY
	PATIENT AGE		52 YEARS OLD
	GENDER		FEMALE
8	CHARACTERISTICS OF THE EVENT
	SUSPECTION DRUG(S)		BDZ 300 mg/day
	ADR DESCRIPTION		JAUNDICE, HIVES, ERYTHEMA
	SEVERITY		MILD
	ADR RECURRENCE		NON-RECURRENT
	HEALTH-CARE INTERVENTION		CHLORPHENIRAMINE, DEXAMETHASONE ORALLY (1/12H)
	PATIENT OUTCOME		UNKNOWN
	PATIENT AGE		20 YEARS OLD
	GENDER		FEMALE
9	CHARACTERISTICS OF THE EVENT
	SUSPECTION DRUG(S)		BDZ 350 mg/day
	ADR DESCRIPTION		CEPHALEA, PRURITUS, HIVES, ERYTHEMA
	SEVERITY		MODERATE
	ADR RECURRENCE		NON-RECURRENT
	HEALTH-CARE INTERVENTION		STOP TREATMENT, CHLORPHENIRAMINE, DEXAMETHASONE (IM AND ORALLY)
	PATIENT OUTCOME		FULL RECOVERY
	PATIENT AGE		23 YEARS OLD
	GENDER		MALE

## Sheet: DETAILED ADRs TARATA
	PUNATA NETWORK: TARATA
	CHAGAS
1	CHARACTERISTICS OF THE EVENT
	SUSPECTION DRUG(S)		BDZ 300 mg/day
	ADR DESCRIPTION		PRURITUS, SKIN RASH
	SEVERITY		MILD
	ADR RECURRENCE		RECURRENT
	HEALTH-CARE INTERVENTION		OUTPATIENT CARE: CHLORPHENIRAMINE I.M, CHLORPHENIRAMINE ORALLY (1/8h x 3 days), DIMETHICONE
	PATIENT OUTCOME		PATIENT NOT COMPLETELY RECOVERED
	PATIENT AGE		24 YEARS OLD
	GENDER		MALE
	TUBERCULOSIS
1	CHARACTERISTICS OF THE EVENT
	SUSPECTION DRUG(S)		R/H (300mg/150mg) = 585 mg (2 tab), P (500 mg) = 1462,5 mg (2,75 tab), E (400 mg) = 877,5 mg (2,25 tab)
	ADR DESCRIPTION		ACUTE GASTRITIS
	SEVERITY		MILD
	ADR RECURRENCE		NON-RECURRENT
	HEALTH-CARE INTERVENTION		OUTPATIENT CARE, OMEPRAZOLE 20 mg (1/12 h)
	PATIENT OUTCOME		FULL RECOVERY
	PATIENT AGE		60 YEARS OLD
	GENDER		MALE

[truncated: 2 more sheets: DETAILED ADRs VILLA TUNARI PLAT, DETAILED ADRs CHIPIRIRI]
